# Supplementary material for: Preclinical Evaluation of Novel Tyrosine-Kinase Inhibitors in Medullary Thyroid Cancer
Source: Cancers (Basel). 2022 Sep 13;14(18):4442. doi: 10.3390/cancers14184442 (PMC9497079; doi:10.3390/cancers14184442)
Supplement: Supplementary file 1 [file cancers-14-04442-s001.zip]

Archive with 1 entries (1 files):
- cancers-1882579-supplementary.pdf
